# Supplementary material for: Novel Antimicrobial Composites Modified with Nanosilver, CuSO4, Benzethonium Chloride, and ZnO
Source: Materials (Basel). 2026 Jul 15;19(14):3053. doi: 10.3390/ma19143053 (PMC13413231; doi:10.3390/ma19143053)
Supplement: Supplementary file 1 [file materials-19-03053-s001.zip]

Archive with 1 entries (1 files):
- materials-4400992-supplementary.pdf
